# Supplementary material for: Association of Serum Calcium with the Risk of Chronic Obstructive Pulmonary Disease: A Prospective Study from UK Biobank
Source: Nutrients. 2023 Aug 3;15(15):3439. doi: 10.3390/nu15153439 (PMC10421293; doi:10.3390/nu15153439)
Supplement: Supplementary file 1 [file nutrients-15-03439-s001.zip]

Archive with 1 entries (1 files):
- nutrients-2516471-supplementary.pdf
